# Supplementary material for: Genomic and Biological Characterization of a Novel Proteus mirabilis Phage with Anti-Biofilm Activity
Source: Viruses. 2025 Oct 25;17(11):1419. doi: 10.3390/v17111419 (PMC12656965; doi:10.3390/v17111419)
Supplement: Supplementary file 1 [file viruses-17-01419-s001.zip]

Archive with 1 entries (1 files):
- viruses-3935040-supplementary.pdf
